# Supplementary material for: The spread of Echinococcus multilocularis in the Balkans is facilitated by the golden jackal
Source: Front Vet Sci. 2026 Apr 30;13:1812243. doi: 10.3389/fvets.2026.1812243 (PMC13171537; doi:10.3389/fvets.2026.1812243)
Supplement: Supplementary file 1 [file Supplementary_Table_1.xlsx]

## Sheet: Sheet1
Sample ID	Year	Host species	Hunting ground	Closest settlement	Region	Detection result
1	2024	Canis aureus	"Restovača"	Bač	R1	negative
2	2025	Canis aureus	"Morga"	Bač		negative
4	2024	Canis aureus	"Pančevački rit"	Sefkerin	R2	negative
5	2024	Canis aureus		Sefkerin		negative
6	2024	Canis aureus		Sefkerin		negative
7	2024	Canis aureus	"Donji Srem"	Batajnica		negative
8	2024	Canis aureus		Batajnica		negative
9	2024	Canis aureus		Batajnica		negative
30	2024	Canis aureus		Ugrinovci		negative
31	2024	Canis aureus		Ugrinovci		negative
32	2024	Canis aureus		Ugrinovci		negative
33	2024	Canis aureus		Ugrinovci		negative
34	2024	Canis aureus		Ugrinovci		negative
10	2024	Canis aureus		Surčin		negative
11	2024	Canis aureus		Surčin		negative
12	2024	Canis aureus		Donje polje (Surčin)		negative
13	2023	Canis aureus	"Obedska bara"	Bojčin (Progar)		negative
14	2025	Canis aureus		Bojčin (Progar)		negative
15	2023	Canis aureus		Progar		negative
16	2024	Canis aureus		Progar		negative
17	2023	Canis aureus		Boljevci		negative
18	2024	Canis aureus		Boljevci		negative
24	2023	Canis aureus		Boljevci		negative
25	2024	Canis aureus		Boljevci		negative
26	2024	Canis aureus		Boljevci		negative
27	2023	Canis aureus		Boljevci		negative
28	2024	Canis aureus		Boljevci		negative
29	2024	Canis aureus		Boljevci		negative
19	2024	Canis aureus	"Topčiderska reka"	Makiš		negative
20	2024	Canis aureus		Makiš		negative
21	2024	Canis aureus		Makiš		E. canadensis (G6-8,10)
22	2024	Canis aureus		Makiš		negative
35	2024	Canis aureus		Ostružnica		negative
23	2024	Canis aureus	"Dobanovci"	Dobanovci		negative
36	2024	Canis aureus	"Gavranski potok"	Umčari		negative
37	2024	Canis aureus	"Srem-jug"	Donji Tovarnik		E. multilocularis
38	2024	Canis aureus		Donji Tovarnik		negative
39	2024	Canis aureus		Donji Tovarnik		negative
40	2024	Canis aureus		Donji Tovarnik		negative
41	2024	Canis aureus		Donji Tovarnik		negative
42	2024	Canis aureus		Donji Tovarnik		negative
43	2024	Canis aureus		Donji Tovarnik		negative
44	2024	Canis aureus		Donji Tovarnik		negative
45	2024	Canis aureus		Donji Tovarnik		negative
46	2024	Canis aureus		Donji Tovarnik		negative
47	2023	Canis aureus	"Šumarice"	Grabovac (Svilajnac)	R3	negative
48	2023	Canis aureus		Grabovac (Svilajnac)		negative
49	2023	Canis aureus		Grabovac (Svilajnac)		negative
50	2023	Canis aureus		Grabovac (Svilajnac)		negative
51	2023	Canis aureus		Grabovac (Svilajnac)		negative
52	2023	Canis aureus		Grabovac (Svilajnac)		negative
53	2023	Canis aureus		Grabovac (Svilajnac)		negative
54	2023	Canis aureus		Grabovac (Svilajnac)		negative
55	2023	Canis aureus		Grabovac (Svilajnac)		negative
56	2025	Canis aureus		Grabovac (Svilajnac)		negative
57	2025	Canis aureus		Grabovac (Svilajnac)		negative
58	2025	Canis aureus		Grabovac (Svilajnac)		negative
59	2025	Canis aureus		Grabovac (Svilajnac)		negative
60	2025	Canis aureus		Grabovac (Svilajnac)		negative
61	2025	Canis aureus		Grabovac (Svilajnac)		negative
62	2024	Canis aureus		Grabovac (Svilajnac)		negative
63	2024	Canis aureus		Grabovac (Svilajnac)		negative
64	2024	Canis aureus	"Resava"	Veliko Orašje		negative
65	2024	Canis aureus		Veliko Orašje		negative
66	2024	Canis aureus		Veliko Orašje		negative
67	2024	Canis aureus		Veliko Orašje		negative
68	2024	Canis aureus		Veliko Orašje		negative
69	2024	Canis aureus		Veliko Orašje		negative
70	2024	Canis aureus		Veliko Orašje		negative
71	2024	Canis aureus		Veliko Orašje		negative
72	2023	Canis aureus		Veliki Popović		negative
78	2024	Canis aureus	"Branite"	Brestovo		negative
79	2024	Canis aureus		Brestovo		negative
73	2023	Canis aureus		Sedlare		negative
74	2023	Canis aureus		Sedlare		E. canadensis (G6-8,10)
75	2024	Canis aureus		Sedlare		negative
76	2024	Canis aureus		Sedlare		E. mutllocularis
77	2024	Canis aureus		Sedlare		negative
81	2023	Canis aureus	"Oblegar"	Bogava		negative
82	2023	Canis aureus		Bogava		negative
80	2024	Canis aureus	"Dubovnica"	Despotovac		negative
83	2024	Canis aureus	"Jelica - Cemernica -Kablar"	Atenica (Čačak)	R4	E. multilocularis
84	2025	Canis aureus	"Bresnica"	Donja Gorevnica (Čačak)		negative
85	2024	Canis aureus	"Zapadno moravsko"	Donja Trepča (Čačak)		negative
86	2023	Canis aureus		Mačkat		negative
87	2023	Canis aureus		Mačkat		negative
88	2024	Canis aureus		Zlatibor		negative
89	2023	Canis aureus	"Zlatibor"	Kriva reka		E. granulosus (G1/3)
90	2023	Canis aureus		Kriva reka		negative
91	2023	Canis aureus		Čajetina		E. multilocularis
92	2023	Canis aureus		Čajetina		negative
3	2024	Canis aureus	"Deliblatska peščara"	Deliblatska peščara	R5	negative
93	2023	Canis aureus	"Gradac"	Ljubinje		negative
94	2023	Canis aureus		Ljubinje		negative
95	2023	Canis aureus		Ljubinje		E. multilocularis
96	2023	Canis aureus		Ljubinje		negative
97	2023	Canis aureus		Ljubinje		negative
98	2023	Canis aureus		Ljubinje		negative
105	2023	Canis aureus		Kamijevo		negative
99	2024	Canis aureus		Češljeva bara		negative
100	2024	Canis aureus		Češljeva bara		negative
101	2024	Canis aureus		Češljeva bara		negative
102	2024	Canis aureus		Češljeva bara		negative
103	2024	Canis aureus		Češljeva bara		negative
104	2023	Canis aureus		Carevac		negative
109	2023	Canis aureus		Desine		negative
110	2023	Canis aureus		Desine		negative
112	2023	Canis aureus	"Dobra voda"	Tribrode		negative
113	2023	Canis aureus		Tribrode		negative
114	2024	Canis aureus		Požeženo		negative
106	2024	Canis aureus	"Ramski rit"	Ram		negative
107	2024	Canis aureus		Ramski rit		negative
108	2024	Canis aureus	"Hrastovača"	Veliko Gradište		negative
111	2024	Canis aureus		Kumane		negative
115	2024	Canis aureus	"Svrljiške planine"	Svrljig	R6	negative
116	2023	Canis aureus	"Nišava"	Vinik		negative
117	2023	Canis aureus		Vinik		negative
118	2023	Canis aureus		Vinik		E. multilocularis
119	2023	Canis aureus		Vinik		E. multilocularis
120	2023	Canis aureus		Vinik		negative
121	2023	Canis aureus		Vinik		negative
122	2023	Canis aureus		Vinik		negative
